# Supplementary material for: Human gut microbes express functionally distinct endoglycosidases to metabolize the same N-glycan substrate
Source: Nat Commun. 2024 Jun 15;15:5123. doi: 10.1038/s41467-024-48802-3 (PMC11180146; doi:10.1038/s41467-024-48802-3)
Supplement: Supplementary file 5 — Supplementary Data 1 [file 41467_2024_48802_MOESM5_ESM.xlsx]

## Sheet: Sheet1
Supplementary Table 6. Analysis of the composition of each cluster from the Sequence Similarity Network
N° of SSN network	Superkingdom)	EC numbers	N° of nodes	ENGases previously characterized + GH18 proteins representatives from B. thetaiotaomicron and A.finegoldii in each network (substrate)
1	Archaea, Bacteria, Eukaryota, Viruses	3.2.1.14/ 3.2.1.96/ 3.2.1.17/ 1.11.1.15/ 3.2.1.202/ 1.11.1.24// 3.2.1.4/ 3.2.1.39/ 3.2.1.52/ 6.3.2.17/ 4.6.1.13/ 3.2.1.40/ 3.2.1.200	7863	EndoT (HMNG), EndoFV (HMNG)
2	Bacteria	2.4.1.- / 3.2.1.14/ 3.5.1.104/ 3.5.1.28	1478
3	Bacteria	3.2.1.96	176	EndoH (HMNG and some hybrid), EndoEf18A (HMNG), Endo-Fsp (HMNG-hybrid), EndoF1 (HMNG-hybrid), BT3987 (HMNG-hybrid), Alfi_0882 (CLUSTER 2)
4	Bacteria, Viruses	3.2.1.-	162
5	Bacteria, Eukaryota	3.2.1.96	98	EndoS (CNG on IgG) and EndoS2 (CNG-hybrid-HMNG on IgG), EndoF2 and EndoE (CNG and HMNG), EndoBi-1 (HMNG-CNG), EndoBi-2(HMNG-CNG), CP40 (CNG)
6	Eukaryota	3.2.1.14	78
7	Bacteria (Bacteroidales)	3.2.1.96	77	BT_1044 (CNG), BT_1038, BT_1048, BT_3753, BT_4406 (putative CNG), Alfi_0064, Alfi_1558, Alfi_1104, Alfi_1323, Alfi_0055 (CLUSTER 1)
8	Bacteria, Eukaryota	3.2.1.14	67
9	Bacteria	3.2.1.14	62
10	Bacteria	3.2.1.14	62
11	Bacteria	unknown	51
12	Eukaryota	3.2.1.14	43
13	Bacteria	unknown	38
14	Eukaryota	3.2.1.14	34
15	Bacteria	3.2.1.-	25
16	Bacteria	unknown	23
17	Bacteria	unknown	23
18	Bacteria	unknown	23
19	Bacteria, Eukaryota	unknown	22
20	Eukaryota	3.2.1.14	20
21	Eukaryota	3.2.1.-	19
22	Bacteria	3.2.1.14	19
23	Bacteria (Bacteroidales)	3.2.1.96	18	BT1285, Alfi_0894 (CLUSTER 3)
24	Bacteria (Bacteroidales)	unknown	18	Ccan_08720 (CNG)
25	Bacteria (Bacteroidales)	3.2.1.96	17	BT1284 (ENGase-like), and BFGH18-like (ENGase-like), Alfi_0895 (CLUSTER 5*)
26	Eukaryota	unknown	17
27	Bacteria (Bacteroidales)	3.2.1.14	13	BT3050 and BT1632 (putative chitinases)
28	Bacteria, Virus	3.2.1.14	13
29	Bacteria (Bacteroidales)	3.2.1.96	12	EndoF3 (CNG)
30	Bacteria (Bacteroidales)	3.2.1.96	9	DonE_BF638R_3441 (CNG)
31	Bacteria (Bacteroidales)	3.2.1.96	9
32	Bacteria (Bacillota)	unknown	9
33	Bacteria	unknown	9
34	Bacteria	3.2.1.-	9
35	Eukaryota	3.2.1.14	8
36	Bacteria (Bacteroidales)	unknown	8
37	Archaea	unknown	8
38	Bacteria	3.2.1.14	7
39	Eukaryota	unknown	7
40	Bacteria (Bacillota)	unknown	7
41	Bacteria (Bacteroidales)	3.2.1.-	7
42	Bacteria	unknown	7
43	Bacteria	unknown	7
44	Bacteria	3.2.1.14	6
45	Bacteria	unknown	6
46	Bacteria	3.2.1.14	6
47	Bacteria	unknown	5
48	Bacteria (Pseudomonodota)	3.2.1.96	5
49	Bacteria (Pseudomonodota)	3.2.1.14	5
50	Bacteria	unknown	4
51	Bacteria (Bacteroidales)	3.2.1.14	4	BT2825 (chitinase)
52	Bacteria (Bacteroidales)	3.2.1.96	4	BT4709 (putative CNG) (CLUSTER 4)
53	Eukaryota	unknown	4
54	Bacteria (Bacteroidales)	unknown	4	Alfi_0071 (putative CNG)
55	Bacteria (Verrucomicrobiota)	unknown	4
56	Bacteria (Bacillota)	3.2.1.14	4
57	Bacteria (Bacillota)	unknown	4
